# Supplementary material for: Efficient Decellularization of the Full-Thickness Rat-Derived Abdominal Wall to Produce Acellular Biologic Scaffolds for Tissue Reconstruction: Promising Evidence Acquired from In Vitro Results
Source: Bioengineering (Basel). 2023 Aug 1;10(8):913. doi: 10.3390/bioengineering10080913 (PMC10451677; doi:10.3390/bioengineering10080913)
Supplement: Supplementary file 1 [file bioengineering-10-00913-s001.zip]

Archive with 1 entries (1 files):
- bioengineering-2517889-supplementary.pdf
